# Supplementary material for: MFG-E8 Reduces Aortic Intimal Proliferation in a Murine Model of Transplant Vasculopathy
Source: Int J Mol Sci. 2022 Apr 7;23(8):4094. doi: 10.3390/ijms23084094 (PMC9027378; doi:10.3390/ijms23084094)
Supplement: Supplementary file 1 [file ijms-23-04094-s001.zip]

Archive with 1 entries (1 files):
- ijms-1644431-supplementary.pdf
